# Supplementary material for: Multi-targeted therapy resistance via drug-induced secretome fucosylation
Source: eLife. 2023 Mar 24;12:e75191. doi: 10.7554/eLife.75191 (PMC10089660; doi:10.7554/eLife.75191)
Supplement: Figure 1—source data 1. [file elife-75191-fig1-data1.zip]

Archive with 16 entries (16 files):
- Figure 1/Figure 1G_1 (labeled).tif
- Figure 1/Figure 1G_1 (unlabeled).tif
- Figure 1/Figure 1G_2 (labeled).tif
- Figure 1/Figure 1G_2 (unlabeled).tif
- Figure 1/Figure 1H_1 (labeled).tif
- Figure 1/Figure 1H_1 (unlabeled).tif
- Figure 1/Figure 1H_2 (labeled).tif
- Figure 1/Figure 1H_2 (unlabeled).tif
- Figure 1/Figure 1H_3 (labeled).tif
- Figure 1/Figure 1H_3 (unlabeled).tif
- Figure 1/Figure 1H_4 (labeled).tif
- Figure 1/Figure 1H_4 (unlabeled).tif
- Figure 1/Figure 1H_5 (labeled).tif
- Figure 1/Figure 1H_5 (unlabeled).tif
- Figure 1/Figure 1M (labeled).tif
- Figure 1/Figure 1M (unlabeled).tif
