# Supplementary material for: Multi-targeted therapy resistance via drug-induced secretome fucosylation
Source: eLife. 2023 Mar 24;12:e75191. doi: 10.7554/eLife.75191 (PMC10089660; doi:10.7554/eLife.75191)
Supplement: Figure 1—source data 2. [file elife-75191-fig1-data2.zip]

Archive with 8 entries (8 files):
- Figure 1-FS4/Figure 1_FS4A_1 (labeled).tif
- Figure 1-FS4/Figure 1_FS4A_1 (unlabeled).tif
- Figure 1-FS4/Figure 1_FS4A_2 (labeled).tif
- Figure 1-FS4/Figure 1_FS4A_2 (unlabeled).tif
- Figure 1-FS4/Figure 1_FS4B (labeled).tif
- Figure 1-FS4/Figure 1_FS4B (unlabeled).tif
- Figure 1-FS4/Figure 1_FS4C (labeled).tif
- Figure 1-FS4/Figure 1_FS4C (unlabeled).tif
