# Supplementary material for: Multi-targeted therapy resistance via drug-induced secretome fucosylation
Source: eLife. 2023 Mar 24;12:e75191. doi: 10.7554/eLife.75191 (PMC10089660; doi:10.7554/eLife.75191)
Supplement: Figure 2—source data 1. [file elife-75191-fig2-data1.zip]

Archive with 6 entries (6 files):
- Figure 2/Figure 2C (labeled).tif
- Figure 2/Figure 2C (unlabeled).tif
- Figure 2/Figure 2E (labeled).tif
- Figure 2/Figure 2E (unlabeled).tif
- Figure 2/Figure 2J (labeled).tif
- Figure 2/Figure 2J (unlabeled).tif
