# Supplementary material for: Multi-targeted therapy resistance via drug-induced secretome fucosylation
Source: eLife. 2023 Mar 24;12:e75191. doi: 10.7554/eLife.75191 (PMC10089660; doi:10.7554/eLife.75191)
Supplement: Figure 3—source data 1. [file elife-75191-fig3-data1.zip]

Archive with 8 entries (8 files):
- Figure 3/Figure 3D (labeled).tif
- Figure 3/Figure 3D (unlabeled).tif
- Figure 3/Figure 3G (labeled).tif
- Figure 3/Figure 3G (unlabeled).tif
- Figure 3/Figure 3H (labeled).tif
- Figure 3/Figure 3H (unlabeled).tif
- Figure 3/Figure 3K (labeled).tif
- Figure 3/Figure 3K (unlabeled).tif
