# Supplementary material for: Multi-targeted therapy resistance via drug-induced secretome fucosylation
Source: eLife. 2023 Mar 24;12:e75191. doi: 10.7554/eLife.75191 (PMC10089660; doi:10.7554/eLife.75191)
Supplement: Figure 3—source data 3. [file elife-75191-fig3-data3.zip]

Archive with 2 entries (2 files):
- Figure 3-FS3/Figure 3_FS3D (labeled).tif
- Figure 3-FS3/Figure 3_FS3D (unlabeled).tif
