# Supplementary material for: Multi-targeted therapy resistance via drug-induced secretome fucosylation
Source: eLife. 2023 Mar 24;12:e75191. doi: 10.7554/eLife.75191 (PMC10089660; doi:10.7554/eLife.75191)
Supplement: Figure 4—source data 1. [file elife-75191-fig4-data1.zip]

Archive with 6 entries (6 files):
- Figure 4/Figure 4G (labeled).tif
- Figure 4/Figure 4G (unlabeled).tif
- Figure 4/Figure 4I (labeled).tif
- Figure 4/Figure 4I (unlabeled).tif
- Figure 4/Figure 4L (labeled).tif
- Figure 4/Figure 4L (unlabeled).tif
