# Supplementary material for: Multi-targeted therapy resistance via drug-induced secretome fucosylation
Source: eLife. 2023 Mar 24;12:e75191. doi: 10.7554/eLife.75191 (PMC10089660; doi:10.7554/eLife.75191)
Supplement: Figure 4—source data 2. [file elife-75191-fig4-data2.zip]

Archive with 8 entries (8 files):
- Figure 4-FS1/Figure 4_FS1B (labeled).tif
- Figure 4-FS1/Figure 4_FS1B (unlabeled).tif
- Figure 4-FS1/Figure 4_FS1D (labeled).tif
- Figure 4-FS1/Figure 4_FS1D (unlabeled).tif
- Figure 4-FS1/Figure 4_FS1G (labeled).tif
- Figure 4-FS1/Figure 4_FS1G (unlabeled).tif
- Figure 4-FS1/Figure 4_FS1H (labeled).tif
- Figure 4-FS1/Figure 4_FS1H (unlabeled).tif
