# Supplementary material for: Multi-targeted therapy resistance via drug-induced secretome fucosylation
Source: eLife. 2023 Mar 24;12:e75191. doi: 10.7554/eLife.75191 (PMC10089660; doi:10.7554/eLife.75191)
Supplement: Figure 5—source data 1. [file elife-75191-fig5-data1.zip]

Archive with 2 entries (2 files):
- Figure 5-FS1/Figure 5_FS1D (labeled).tif
- Figure 5-FS1/Figure 5_FS1D (unlabeled).tif
